# Supplementary material for: Identification of specific metabolic pathways as druggable targets regulating the sensitivity to cyanide poisoning
Source: PLoS One. 2018 Jun 7;13(6):e0193889. doi: 10.1371/journal.pone.0193889 (PMC5991913; doi:10.1371/journal.pone.0193889)
Supplement: S1 Dataset — Raw data showing survival of zebrafish embryos and larvae at different ages after exposure to a dose range of KCN for 3h. The LD50 doses were calculated using non-linear regression of log-transformed KCN doses vs. survival in GraphPad Prism version 7. (XLS) [file pone.0193889.s005.xls]

## Sheet: KCN LD50 calculations
Survival of zebrafish embryos and larvae after exposure to different doses of KCN for 3h (Fig. 1)
KCN dose	1 dpf		2 dpf		3 dpf		4 dpf		5 dpf		6 dpf		7 dpf		8 dpf
(µM)	% survival	N	% survival	N	% survival	N	% survival	N	% survival	N	% survival	N	% survival	N	% survival	N
0	100	12	100	8	100	8	100	6	100	4	100	4	100	9	100	18
1					100	8	100	6	100	4	100	6	100	7	100	9
10			100	7	100	8	100	6	100	4	100	6	71	7	71	14
50	100	5	100	7	100	8	100	6	0	4	0	6	0	7	0	14
100	100	9	100	6	100	7	17	6	0	4	0	6	0	7	0	9
500	100	5	100	7	100	8	0	6	0	4	0	5			0	4
1000	100	10	100	7	71	7	0	6	0	4	0	5
5000	100	5	100	7											0	4
10000	100	9	100	7	0	7	0	6
50000	40	5	0	7
100000	0	8
LD50 calculated from non-linear regression curve fitting:
Age (dpf)	Log(LD50)	SEM	LD50 (µM)
1	4.545	0.1508	35071
2	4.42	0.2177	26330
3	3.371	0.1435	2348
4	1.931	0.219	85.32
5	1.284	0.2498	19.24
6	1.284	0.2498	19.24
7	1.098	0.1952	12.52
8	1.096	0.1596	12.47
