# Supplementary material for: Identification of specific metabolic pathways as druggable targets regulating the sensitivity to cyanide poisoning
Source: PLoS One. 2018 Jun 7;13(6):e0193889. doi: 10.1371/journal.pone.0193889 (PMC5991913; doi:10.1371/journal.pone.0193889)
Supplement: S2 Dataset — Raw data of the ratio of the response of each metabolite level after cyanide exposure in 1 dpf embryos compared to 7 dpf larvae. Zebrafish were exposed to KCN for 2h prior to harvesting, at a dose of 500 μM KCN for 1 dpf embryos and 20 μM KCN for 7 dpf larvae. (XLS) [file pone.0193889.s006.xls]

## Sheet: Sheet1
Ratio of KCN response in 1 dpf vs 7 dpf zebrafish
All samples measured:			Samples with +/-30% change in KCN response between 1 dpf and 7dpf:
Ratio KCN response	Sample HMDB ID		Ratio KCN response	Sample HMDB ID
0.17	HMDB01906		0.17	HMDB01906
0.28	HMDB00019		0.28	HMDB00019
0.3	HMDB00208		0.3	HMDB00208
0.35	HMDB00625		0.35	HMDB00625
0.37	HMDB00226		0.37	HMDB00226
0.43	HMDB00026		0.43	HMDB00026
0.45	HMDB00062		0.45	HMDB00062
0.45	HMDB00715		0.45	HMDB00715
0.51	HMDB01123		0.51	HMDB01123
0.54	HMDB00126		0.54	HMDB00126
0.54	HMDB00904		0.54	HMDB00904
0.55	HMDB01488		0.55	HMDB01488
0.57	HMDB00263		0.57	HMDB00263
0.57	HMDB00131		0.57	HMDB00131
0.6	HMDB00289		0.6	HMDB00289
0.61	HMDB00012		0.61	HMDB00012
0.66	HMDB00214		0.66	HMDB00214
0.67	HMDB00156		0.67	HMDB00156
0.67	HMDB00254		0.67	HMDB00254
0.68	HMDB00052		0.68	HMDB00052
0.7	HMDB00243		0.7	HMDB00243
0.71	HMDB00158		1.32	HMDB01341
0.75	HMDB00201		1.39	HMDB00212
0.75	HMDB00725		1.41	HMDB00033
0.75	HMDB00086		1.41	HMDB06469
0.75	HMDB00162		1.41	HMDB00190
0.77	HMDB00736		1.45	HMDB01401
0.79	HMDB04080		1.48	HMDB00292
0.79	HMDB00687		1.55	HMDB01586
0.79	HMDB00064		1.56	HMDB00707
0.8	HMDB00883		1.56	HMDB00139
0.81	HMDB00161		1.61	HMDB00491
0.81	HMDB00691		1.76	HMDB00767
0.81	HMDB00172		1.86	HMDB00848
0.81	HMDB00251		2.06	HMDB02250
0.82	HMDB00235		2.11	HMDB05065
0.82	HMDB00714		2.15	HMDB00898
0.84	HMDB00134		2.21	HMDB00462
0.84	HMDB00112		2.22	HMDB00634
0.85	HMDB00881		2.28	HMDB00296
0.88	HMDB00078		2.42	HMDB13130
0.88	HMDB00688		2.65	HMDB02174
0.88	HMDB13133		2.84	HMDB00060
0.89	HMDB00929		2.84	HMDB00222
0.89	HMDB01539		2.93	HMDB00244
0.91	HMDB00034		3.06	HMDB00684
0.91	HMDB00043		3.57	HMDB00300
0.92	HMDB00123		3.91	HMDB01413
0.92	HMDB00177		4.64	HMDB00824
0.93	HMDB00094		5.14	HMDB00247
0.93	HMDB05066		5.8	HMDB00223
0.93	HMDB00045		6.68	HMDB00660
0.93	HMDB00097		6.91	HMDB00089
0.93	HMDB00092		9.29	HMDB00186
0.94	HMDB01565
0.95	HMDB00167
0.96	HMDB00225
0.97	HMDB00187
0.98	HMDB01406
0.98	HMDB00273
0.98	HMDB00168
0.98	HMDB00210
0.98	HMDB00159
0.99	HMDB00267
1.01	HMDB00641
1.01	HMDB02095
1.02	HMDB00224
1.02	HMDB00696
1.05	HMDB29416
1.05	HMDB00014
1.06	HMDB03339
1.07	HMDB00807
1.09	HMDB00182
1.09	HMDB00939
1.13	HMDB59655
1.14	HMDB00119
1.14	HMDB00157
1.15	HMDB00763
1.17	HMDB00050
1.19	HMDB00517
1.2	HMDB02991
1.22	HMDB00232
1.23	HMDB00195
1.29	HMDB00191
1.32	HMDB01341
1.39	HMDB00212
1.41	HMDB00033
1.41	HMDB06469
1.41	HMDB00190
1.45	HMDB01401
1.48	HMDB00292
1.55	HMDB01586
1.56	HMDB00707
1.56	HMDB00139
1.61	HMDB00491
1.76	HMDB00767
1.86	HMDB00848
2.06	HMDB02250
2.11	HMDB05065
2.15	HMDB00898
2.21	HMDB00462
2.22	HMDB00634
2.28	HMDB00296
2.42	HMDB13130
2.65	HMDB02174
2.84	HMDB00060
2.84	HMDB00222
2.93	HMDB00244
3.06	HMDB00684
3.57	HMDB00300
3.91	HMDB01413
4.64	HMDB00824
5.14	HMDB00247
5.8	HMDB00223
6.68	HMDB00660
6.91	HMDB00089
9.29	HMDB00186
