# Supplementary material for: Identification of specific metabolic pathways as druggable targets regulating the sensitivity to cyanide poisoning
Source: PLoS One. 2018 Jun 7;13(6):e0193889. doi: 10.1371/journal.pone.0193889 (PMC5991913; doi:10.1371/journal.pone.0193889)
Supplement: S3 Dataset — Raw data file showing the sample name and group, and listing the concentration of each metabolite (identified by its HMDB ID) as measured in our metabolomics platform. These data were input into the online MetaboAnalyst 3.5 tool for pathway enrichment analysis of differentially regulated processes at baseline in 1 dpf embryos vs 7 dpf larvae. (XLS) [file pone.0193889.s007.xls]

## Sheet: Concentration table 1dpf vs 7dp
		Metabolite HMDB ID and concentration
Sample name	Sample group	HMDB00510	HMDB59655	HMDB00019	HMDB03911	HMDB00357	HMDB00732	HMDB00807	HMDB00763	HMDB00884	HMDB00060	HMDB00072	HMDB00034	HMDB01341	HMDB00208	HMDB00462	HMDB00045	HMDB01123	HMDB00538	HMDB00054	HMDB01546	HMDB01413	HMDB00634	HMDB00094	HMDB00904	HMDB00058	HMDB00012	HMDB00625	HMDB01473	HMDB01409	HMDB00124	HMDB01248	HMDB01058	HMDB00134	HMDB01401	HMDB00122	HMDB03337	HMDB00125	HMDB01112	HMDB00139	HMDB00126	HMDB00637	HMDB00138	HMDB01273	HMDB00714	HMDB00130	HMDB00707	HMDB00157	HMDB00175
1 dpf baseline-1	1dpf	21212.3	69818.8	10155.9	199.821		58.7373	47240.9	29861.8	24466.9	43107.1	1.59807e+06	130569	2988.79	1.2785e+06	4288.26	1.37736e+06	1071.84	3396.21	284.783	5355.97	6330.47	764552	5.46091e+07	34457.8	9288.94	5049.88	14875.2	2775.09	229.413	931815	1888.7	16154.9	25364.8	931815	9784.59	1936.97	1.886e+06	7877.27	1754.88	105844	1230.88	827.16	1579.7			1918.92	165701	105348
1 dpf baseline-2	1dpf	21451.9	70508.7	10758.6	84.9894		123.168	44605.9	28651.2	25651	37514.7	1.56561e+06	100830	3524.02	1.16349e+06	2333.06	1.12129e+06	1814.27	2839.11	166.255	3209.83	3550.41	865035	5.14583e+07	36433	6928.96	7030.74	14729.4	1749.11	337.723	666943	1330.66	14954.7	14935.3	666943	10058.3	2449.73	1.45739e+06	8035.33	1616.68	79239.3	945.063	817.486	1328.8			1306.04	174652	89478.7
1 dpf baseline-3	1dpf	19936.6	63169.7	9124.73	76.6165	22185.5	72.6505	20387.6	23035.1	19202.8	24369.7	2.0195e+06	89282.5	2727.19	709455	629.091	841848	1518.15	2155.84	57.5141	3030.57	7038.66	863352	4.95507e+07	25640.9	4810.2	7947.08	13615.6	1571.16	305.584	606741	1039.65	15102.8	16718.1	607071	9226.32	1998.49	1.17333e+06	8180.16	1071.79	96319.3	484.529	353.559	1317.97			888.187	142049	56028.2
1 dpf baseline-4	1dpf	16611.3	65090.5	9026.26	135.297	26424.4	79.4189	17834.9	23669.6	19019.5	24868.9	1.88147e+06	93791.9	2449.04	756741	594.409	882013	1512.41	2247.77	117.044	2675.28	6936.17	542192	4.74147e+07	27205.7	4867.16	8282.3	10924	1814.82	446.337	616843	1461.74	15327.2	13283.5	616843	9194.33	2168.37	1.07125e+06	8940.32	770.873	105008	709.599	502.091	1339.56			1085.73	162146	53255.1
1 dpf baseline-5	1dpf	18470.5	61153.1	10311.9	143.97	12655.8	55.8648	39123.7	24671	16948.8	32611.5	1.394e+06	72463.3	2079.53	985154	2703.17	936124	1561.1	2248.1	263.548	3045.11	2992.59	451805	4.31777e+07	26453	7485.54	1848.08	9321.09	2667.62	403.488	635672	1573.82	16465.4	12813.3	629263	8502.03	3024.12	1.08034e+06	7605.64	1469.1	57549	924.768	709.905	1083.81			1879.71	122514	67304.9
7 dpf baseline-1	7dpf	11954.4	56513.8	4856.4	232.566	37711	62.8258	235472	25765.9	14869.2	2073.87	120329	19404.3	5082.87	35659.5	45466	35587.1	2119.48	3569.04	254.945	3798.27	5380.91	1.02593e+06	1.17527e+07	24264	4638.31	6123.69	11481.8	106146	271.706	1.5522e+06	1741.55	156268	15637.5	1.5522e+06	3425.99	4736.13	856689	129478	13733.8	301774	205.023	53.1961	1122.17	552.725	3134.99	2686.32	970693	442224
7 dpf baseline-2	7dpf	11897	66515.2	3981.02	236.405	44513.8	27.6716	382335	25770.1	18145.4	1607.92	89515.2	15052.4	6034.86	33681.4	48427.4	39090.6	1634.27	3418.69	560.204	4394.43	5587.71	407763	6.6443e+06	22652.9	6109.78	4329.37	22648.5	123381	254.017	1.91717e+06	1770.15	167799	15783	1.91717e+06	5228.51	4409.88	1.02184e+06	144801	14302.8	427604	366.045	120.312	1431.94	719.351	1927.77	2380.71	976059	415917
7 dpf baseline-3	7dpf	11593.8	53869.7	3967.23	171.975	38872.4	18.3603	305891	25267.9	15442.3	3341.76	256058	19812.1	4979.86	51727.6	41364	36086.2	1675.22	3723.11	486.306	4931.9	6567.29	717546	1.02739e+07	17211.3	4801.92	3363.45	8566.03	111542	229.805	1.57597e+06	1782.57	169654	18979.3	1.57597e+06	3690.17	3637.14	923542	129598	14248.5	300928	305.458	180.627	2027.9	710.919	5963.2	4523.84	858096	421606
7 dpf baseline-4	7dpf	11879.3	67273.6	4304.29	141.701	40319.2	4.84476	471223	27752.3	13346.6	2519.2	88244.9	20906.2	10010.9	35878.3	51727	47401.6	617.829	4286.69	739.22	5822	11037.9	519507	6.34048e+06	18058	6294.43	6024.05	18796.7	181168	298.227	2.36932e+06	2183.55	316580	16214.3	2.36932e+06	6623.97	5193.1	1.19913e+06	235091	14319.7	456437	461.983	239.064	1950.72	766.031	1086.2	2865.56	1.01201e+06	419255
7 dpf baseline-5	7dpf	11440.5	61437.3	3240.55	233.602	45109.1	24.9065	372294	27170.8	12592.3	2388.88	71742.6	21777.6	8961.62	26692.5	53968.7	39390.4	383.645	4143.48	865.235	5815.73	11114.1	500523	4.53977e+06	17485.7	7760.26	5466.28	14576	139748	271.887	2.08747e+06	1390.69	239552	15066.2	2.08747e+06	5656.9	4374.7	1.06768e+06	185247	11029	382116	444.744	309.809	1629.05	800.629	567.539	2444.69	850901	422071
[truncated: 44 more columns]
